# Supplementary material for: Label-Free Morpho-Molecular Imaging for Studying the Differential Interaction of Black Phosphorus with Tumor Cells
Source: Nanomaterials (Basel). 2022 Jun 10;12(12):1994. doi: 10.3390/nano12121994 (PMC9227604; doi:10.3390/nano12121994)
Supplement: Supplementary file 1 [file nanomaterials-12-01994-s001.zip]

Archive with 3 entries (3 files):
- Movie_S1.mp4
- Movie_S2.mp4
- nanomaterials-1734165-supplementary.pdf
